# Supplementary material for: Counteractions of a Novel Hydroalcoholic Extract from Lens Culinaria against the Dexamethasone-Induced Osteoblast Loss of Native Murine Cells
Source: Cells. 2022 Sep 20;11(19):2936. doi: 10.3390/cells11192936 (PMC9563349; doi:10.3390/cells11192936)
Supplement: Supplementary file 1 [file cells-11-02936-s001.zip]

Archive with 1 entries (1 files):
- cells-1865797-supplementary.pdf
